# Supplementary material for: Multigrain Bread: Impact of Germinated Grain Supplement on Phytochemical Profile and Technological and Nutritional Properties
Source: Foods. 2026 Mar 16;15(6):1029. doi: 10.3390/foods15061029 (PMC13025957; doi:10.3390/foods15061029)
Supplement: Supplementary file 1 [file foods-15-01029-s001.zip]

Archive with 1 entries (1 files):
- foods-4169908-supplementary.pdf
